# Supplementary material for: GhXB38D represses cotton fibre elongation through ubiquitination of ethylene biosynthesis enzymes GhACS4 and GhACO1
Source: Plant Biotechnol J. 2023 Aug 19;21(11):2374–88. doi: 10.1111/pbi.14138 (PMC10579717; doi:10.1111/pbi.14138)
Supplement: Supplementary file 1 — Figure S1 The GhXB38D gene encodes a typical RING E3 ligase with an ankyrin‐repeat domain and a C3HC4‐type RING finger domain. (a) A phylogenetic tree was constructed with MEGA 7.0 using the neighbour‐joining (NJ) method with 1000 bootstrap replicates based on a multiple alignment of XB3 proteins from Gossypium hirsutum, Gossypium raimondii, Gossypium barbadense, Arabidopsis thaliana and Oryza sativa. The XB3 proteins are grouped into three distinct clades. (b) Schematic representation of the GhXB38D protein domain. (c) GhXB38D aligned with Arabidopsis XB3 proteins. Black line indicates ankyrin‐repeat domain and black dashed line indicates RING finger domain. Red boxes indicate two zinc‐binding residues. Figure S2 RNA in situ hybridization shows the distribution of the GhXB38D signal in cotton ovules at 3 days post‐anthesis (DPA). f, fibre; osc, outer seed coat; isc, inner seed coat. Figure S3 PCR characterization of GhXB38D RNAi transgenic cotton plants. (a) Schematic of the expression cassette of the GhXB38D RNAi construct used in cotton transformation. (b) PCR characterization of GhXB38D RNAi cotton plants. M, DL‐2000 molecular marker; PC, positive control; NC, negative control; 1–20, transgenic GhXB38D RNAi cotton plants. Figure S4 Fibre lengths of the ovule surfaces of null plants and GhXB38Di lines at 3 DPA. The average length of cotton fibres was calculated using 30 seeds from null plants and the GhXB38Di lines in the scanning electron microscope. Error bars represent the SD of three replicates. **P < 0.01 (based on Student's t‐tests). Figure S5 Vegetative phenotypes of null plants and GhXB38Di cotton lines. (a) Plant phenotypes of null plants and GhXB38Di cotton lines. (b) Growth parameters of null plants and GhXB38Di cotton lines. Figure S6 Quantitative real‐time PCR analysis of the expression of ethylene biosynthesis‐related genes in cotton fibres. qRT‐PCR analysis of the expression levels of ACO1, ACO2, ACO3, ACS4 and ACS7 genes in cotton fibres (from 0 t [file PBI-21-2374-s001.zip › supporting information/Supplementary table.xlsx]

## Sheet: Table S1
Gene name	Gene ID	Coding sequence	Amino acid residues	pI	MW (kDa)	Predicted subcellular localization
GaXB31	Cotton_A_06978	1338	445	5.03	47.8	Cytoplasmic
GaXB32	Cotton_A_39394	1494	497	4.99	53.22	Extracellular
GaXB33	Cotton_A_01329	1536	511	4.99	55.39	Extracellular
GaXB35	Cotton_A_03018	1521	506	5	55.51	Periplasmic
GaXB36	Cotton_A_26760	1341	446	5.02	48.68	Cytoplasmic
GaXB37	Cotton_A_18551	1323	440	5.02	47.56	Cytoplasmic
GaXB38	Cotton_A_12035	1377	458	5.01	49.9	Cytoplasmic
GrXB31	Gorai.009G099800	1338	445	5.02	47.95	Cytoplasmic
GrXB32	Gorai.004G103100	1353	450	5.01	47.91	Extracellular
GrXB33	Gorai.008G279200	1455	484	5	52.8	Extracellular
GrXB34	Gorai.004G120500	1551	516	4.99	55.58	Extracellular
GrXB35	Gorai.011G174600	1494	497	5	53.53	Periplasmic
GrXB35-1	Gorai.007G146700	1506	501	5	54.57	Periplasmic
GrXB36	Gorai.001G110100	1386	461	5.02	50.49	Cytoplasmic
GrXB37	Gorai.003G132700	1323	440	5.02	47.52	Cytoplasmic
GrXB38	Gorai.006G173500	1383	460	5.01	50.13	Cytoplasmic
GhXB31A	Gh_A05G0817	1338	445	5.03	47.96	Cytoplasmic
GhXB31D	Gh_D05G0937	1338	445	5.02	47.83	Cytoplasmic
GhXB32A	Gh_A08G0780	1494	497	4.99	53.16	Extracellular
GhXB32D	Gh_D08G0941	1494	497	4.99	53.29	Extracellular
GhXB33A	Gh_A12G2344	1536	511	4.99	55.39	Cytoplasmic
GhXB33D	Gh_D12G2479	1536	511	4.99	53.7	Extracellular
GhXB34A	Gh_A08G0894	1533	510	4.99	54.97	Periplasmic
GhXB34D	Gh_D08G1088	1587	528	4.99	56.93	Extracellular
GhXB35A	Gh_A10G1001	1503	500	5	53.84	Periplasmic
GhXB35D	Gh_D10G1556	1503	500	5	53.96	Periplasmic
GhXB36A	Gh_A07G0892	1341	446	5.02	48.71	Cytoplasmic
GhXB36D	Gh_D07G0962	1341	446	5.02	48.5	Cytoplasmic
GhXB37A	Gh_A03G0358	1323	440	5.02	47.56	Cytoplasmic
GhXB37D	Gh_D03G1214	1323	440	5.02	47.51	Cytoplasmic
GhXB38A	Gh_A09G1465	1383	460	5.01	50.12	Cytoplasmic
GhXB38D	Gh_D09G1474	1383	460	5.01	50.6	Cytoplasmic
XBAT31	AT2G28840	1371	457	8.01	49.61	Chloroplast
XBAT32	AT5G57740	1527	509	8.42	54.59	Chloroplast
XBAT33	AT5G07270	1542	514	6.46	55.35	Chloroplast
XBAT34	AT4G14365	1131	377	8.15	41.38	Chloroplast
XBAT35	AT3G23280	1389	463	8.33	50.06	Chloroplast
XBOS31	LOC_Os01g74320	1341	447	8.26	47.7	Chloroplast
XBOS32	LOC_Os02g54860	1596	497	6.72	53.62	Chloroplast
XBOS33	LOC_Os10g37730	1563	521	5.88	55.56	Chloroplast
XBOS34	LOC_Os07g26490	1542	514	5.96	54.73	Chloroplast
XBOS35	LOC_Os08g15840	1488	496	8.86	53.08	Chloroplast
XBOS36	LOC_Os06g03800	1263	421	6.3	43.46	Chloroplast
XBOS37	LOC_Os03g16780	1398	466	7.86	49.16	Chloroplast
XB3	LOC_Os05g02130	1353	451	6.77	48.2	Chloroplast

## Sheet: Table S2
Gene ID	TM1_0DPA_1	TM1_0DPA_2	TM1_0DPA_3	TM1_10DPA_Fiber_1	TM1_10DPA_Fiber_2	TM1_10DPA_Fiber_3	TM1_10DPA_Ovlue_1	TM1_10DPA_Ovlue_2	TM1_10DPA_Ovlue_3	TM1_15DPA_Fiber_1	TM1_15DPA_Fiber_2	TM1_15DPA_Fiber_3	TM1_15DPA_Ovlue_1	TM1_15DPA_Ovlue_2	TM1_15DPA_Ovlue_3	TM1_1DPA_1	TM1_1DPA_2	TM1_1DPA_3	TM1_20DPA_Fiber_1	TM1_20DPA_Fiber_2	TM1_20DPA_Fiber_3	TM1_20DPA_Ovlue_1	TM1_20DPA_Ovlue_2	TM1_20DPA_Ovlue_3	TM1_25DPA_Fiber_1	TM1_25DPA_Ovlue_1	TM1_-3DPA_1	TM1_3DPA_1	TM1_-3DPA_2	TM1_3DPA_2	TM1_5DPA_1	TM1_5DPA_2	TM1_5DPA_3	TM1_anther_1	TM1_anther_2	TM1_anther_3	TM1_bract_1	TM1_bract_2	TM1_bract_3	TM1_filament_1	TM1_filament_2	TM1_filament_3	TM1_leaf_1	TM1_leaf_2	TM1_leaf_3	TM1_pental_1	TM1_pental_2	TM1_pental_3	TM1_pistil_2
GH_A12G2512（GhACS1)	5	5	1	4	1	0	22	20	46	9	2	0	17	15	39	11	18	0	0	1	1	6	7	8	0	0	3	0	3	0	0	0	6	13	9	4	823	1031	505	2	19	59	40	20	12	18	36	6	348
GH_A11G0959（GhACS2)	0	0	0	2	0	2	0	0	0	0	0	0	8	3	10	1	5	0	0	0	0	0	0	0	0	0	0	4	0	0	0	1	0	112	143	88	2	0	0	20	30	30	2	4	0	38	27	38	3
GH_A08G1357（GhACS4)	9673	10874	8690	355	68	239	1146	996	2860	256	54	102	433	187	592	8280	10615	7662	83	145	41	98	86	710	19	81	2879	669	455	563	529	475	428	14950	23876	11931	3389	3264	1211	3791	4480	2694	372	420	491	7578	7184	4218	2154
GH_D12G2532（GhACS6)	5898	7591	4894	834	137	771	491	414	1347	273	109	84	95	58	105	5974	7870	3998	32	50	46	18	18	272	9	0	1513	245	303	227	394	335	292	3398	4892	2986	1994	1628	690	1038	1043	1359	181	351	233	2133	2007	950	777
GH_D07G0115（GhACS7)	0	0	0	0	0	0	0	0	0	0	0	0	0	0	0	0	0	0	0	0	0	0	0	0	0	0	0	0	0	0	0	0	0	2	1	3	0	0	0	0	0	3	0	0	0	0	2	4	0
GH_D08G2026（GhACS10)	172	294	196	100	34	102	175	142	235	134	90	83	250	323	368	509	688	397	26	42	45	60	49	266	24	321	1532	995	967	598	835	759	347	106	126	119	149	106	188	231	283	217	1507	1514	1634	420	287	342	153
GH_A10G0511（GhACS12)	1279	3163	1007	370	81	454	295	255	713	535	565	583	858	1147	699	1364	2057	2841	447	442	976	169	133	261	68	14	2316	154	1548	199	288	353	278	181	211	123	97	65	74	182	354	475	21	28	44	91	174	83	21
GH_A02G1182	49	28	72	6	4	10	16	17	45	16	12	19	25	36	19	52	72	53	1	1	1	23	24	49	3	0	9	1	7	1	4	13	27	18	26	21	2765	3172	1863	3	0	10	273	306	415	75	127	109	1314
GH_D03G0314	0	0	0	0	0	0	0	0	2	0	0	0	0	0	0	0	0	0	0	0	0	0	0	0	0	0	0	0	0	0	0	0	0	0	0	0	0	0	0	0	0	0	0	0	0	0	0	2	0
GH_D03G0881	31	49	50	39	16	36	91	84	134	87	83	45	89	85	95	57	105	29	9	20	11	25	14	66	0	0	2	18	8	16	10	2	28	114	212	82	3651	5482	2768	9	28	29	157	188	261	276	336	221	1243
GH_D12G1237	0	0	0	0	0	0	0	0	1	0	0	0	0	0	0	7	0	5	0	2	0	0	0	0	0	0	0	0	0	4	0	0	1	237	255	205	3	1	0	2	20	8	0	0	0	1	0	1	1
GH_A12G1232	0	0	0	0	0	0	0	0	0	1	0	0	0	0	0	0	0	0	0	0	0	0	0	0	1	0	0	0	0	1	3	0	0	130	222	119	0	0	0	47	91	173	0	0	0	1	3	2	0
GH_A11G0220	37	43	10	0	0	0	0	0	0	0	0	0	0	0	0	9	19	0	0	0	0	0	0	1	0	0	0	0	0	0	0	0	0	0	1	0	7	0	0	0	0	0	0	3	0	0	0	0	0
GH_A01G1223	0	0	0	0	0	0	0	0	0	0	0	0	0	0	0	0	0	0	0	0	0	0	0	0	0	0	0	0	0	0	0	0	0	0	0	0	0	0	0	0	0	0	0	0	0	0	0	0	0
GH_A10G0893	0	1	0	0	0	0	1	1	1	3	0	0	0	0	0	0	0	0	0	0	0	0	1	0	0	0	0	0	0	0	0	0	0	2	15	0	0	0	0	0	0	0	0	0	0	0	3	0	0
GH_D11G2202	0	0	0	0	0	0	0	0	0	1	0	0	1	0	0	0	1	0	0	0	0	0	0	2	0	0	0	0	0	0	2	0	0	0	0	0	0	0	0	0	0	0	2	4	4	0	0	0	0
GH_D11G0989	0	0	0	7	0	2	0	0	2	2	0	0	2	0	0	8	33	7	0	0	0	0	0	0	0	0	0	0	0	0	0	0	0	864	846	703	0	4	0	91	398	668	11	14	8	357	249	388	0
GH_A05G2649	1	0	0	0	0	0	0	0	0	0	0	0	0	0	0	1	6	0	0	0	0	1	1	1	0	10	0	0	0	1	0	0	0	0	0	0	2	0	0	0	0	2	0	0	5	0	0	0	0
GH_D11G0223	0	0	0	0	0	0	0	0	0	0	0	0	0	0	0	0	0	0	0	0	0	0	0	0	0	0	0	0	0	0	0	0	0	0	0	0	11	37	30	0	0	0	0	0	0	0	0	0	16
GH_D05G2165	0	0	0	0	0	0	0	0	1	0	0	0	0	0	0	0	0	0	0	0	0	0	0	0	0	0	0	0	0	0	0	0	0	0	0	0	0	0	0	0	0	0	0	0	0	0	0	0	0
GH_D05G0293	0	0	0	0	0	0	0	0	0	0	1	0	0	0	0	0	0	0	0	0	0	0	0	0	0	0	0	0	0	0	0	0	0	49	57	33	0	0	0	48	80	30	0	0	0	74	61	56	0
GH_D11G0544	10	25	3	2	0	0	2	3	5	0	0	0	6	19	13	27	48	123	0	0	0	0	0	0	0	0	1	0	1	3	1	0	1	2	11	15	0	0	13	0	1	0	0	0	3	0	0	2	0
Gene ID	TM1_0DPA_1	TM1_0DPA_2	TM1_0DPA_3	TM1_10DPA_Fiber_1	TM1_10DPA_Fiber_2	TM1_10DPA_Fiber_3	TM1_10DPA_Ovlue_1	TM1_10DPA_Ovlue_2	TM1_10DPA_Ovlue_3	TM1_15DPA_Fiber_1	TM1_15DPA_Fiber_2	TM1_15DPA_Fiber_3	TM1_15DPA_Ovlue_1	TM1_15DPA_Ovlue_2	TM1_15DPA_Ovlue_3	TM1_1DPA_1	TM1_1DPA_2	TM1_1DPA_3	TM1_20DPA_Fiber_1	TM1_20DPA_Fiber_2	TM1_20DPA_Fiber_3	TM1_20DPA_Ovlue_1	TM1_20DPA_Ovlue_2	TM1_20DPA_Ovlue_3	TM1_25DPA_Fiber_1	TM1_25DPA_Ovlue_1	TM1_-3DPA_1	TM1_3DPA_1	TM1_-3DPA_2	TM1_3DPA_2	TM1_5DPA_1	TM1_5DPA_2	TM1_5DPA_3	TM1_anther_1	TM1_anther_2	TM1_anther_3	TM1_bract_1	TM1_bract_2	TM1_bract_3	TM1_filament_1	TM1_filament_2	TM1_filament_3	TM1_leaf_1	TM1_leaf_2	TM1_leaf_3	TM1_pental_1	TM1_pental_2	TM1_pental_3	TM1_pistil_2
GH_A01G0574	155	140	108	380	75	336	312	270	338	301	285	264	350	492	591	176	259	257	462	561	872	140	122	171	500	122	207	476	126	463	299	303	258	488	533	377	244	247	356	1783	2634	1120	165	108	133	1044	1089	975	312
GH_A03G1387	661	981	510	930	146	674	1098	854	1295	1363	1099	1052	1709	2116	1854	880	1194	771	666	1370	1293	292	265	405	761	664	972	760	766	812	950	917	564	4332	4200	3570	980	1283	1718	9982	9956	7166	751	907	823	4537	4039	5310	1665
GH_A05G1744	154	194	196	631	6	110	169	165	651	273	92	172	362	574	784	175	219	217	56	588	47	489	452	423	49	1045	92	294	209	822	1036	897	375	7765	10569	7717	450	907	1343	4554	2935	10698	544	649	671	13259	12398	11085	561
GH_A06G1771(GhACO2)	29	116	37	492	6	72	14	8	80	301	108	150	17	11	59	540	758	797	2	190	1	131	103	116	106	1291	315	2565	383	3761	678	622	139	37891	25963	22043	136	149	285	197476	200769	110184	52	23	25	34111	38626	25347	15
GH_A07G0112	250	322	310	34	19	51	398	303	338	116	73	33	988	799	927	235	242	694	0	6	0	62	55	97	2	134	208	70	69	138	32	25	15	0	0	0	1	0	0	0	0	5	1	1	3	0	0	0	1
GH_A07G0717	122	114	122	13	5	18	78	67	78	24	29	18	97	105	52	9	50	66	9	9	5	37	31	38	8	122	353	87	236	160	166	158	279	12	19	8	5	0	2	7	17	14	51	28	70	8	10	1	23
GH_A07G2040	133	264	149	83	21	77	392	299	352	54	32	33	203	293	357	241	284	225	41	71	46	47	29	65	129	296	122	181	278	112	146	183	119	2881	3162	2443	1998	2808	1224	1296	1577	1449	79	62	55	2480	1704	2323	3525
GH_A08G0563(GhACO3)	987	2286	1116	428	38	156	164	128	137	221	146	249	198	139	227	895	1097	571	50	304	252	8	7	95	21	5	1314	952	452	774	1127	1109	635	3800	6535	3362	9463	13129	4906	5710	9440	4243	10309	14041	14226	3948	3212	4593	1198
GH_A08G0665	4	12	4	0	0	0	11	9	14	4	0	0	17	28	48	0	0	5	0	0	0	2	2	2	0	0	111	0	74	3	14	16	6	4	8	5	16	0	0	6	8	4	0	4	0	23	28	58	24
GH_A08G2026	988	575	925	890	543	1403	6288	5155	4404	1771	364	576	2835	1999	1543	202	235	259	139	147	25	20	15	581	73	1298	348	982	952	1377	2673	2494	5529	482	1037	1160	651	117	45	460	411	672	2966	3955	2838	8775	5382	7410	408
GH_A09G0049	101	144	103	8	4	21	83	73	128	24	37	37	71	108	94	61	76	60	1	0	1	285	249	209	0	54	210	77	170	80	93	68	54	0	0	0	12	29	70	0	0	2	217	157	211	0	1	3	16
GH_A09G1249	148	118	181	71	17	63	281	231	220	107	57	104	247	117	193	89	112	222	23	41	27	68	46	78	102	113	242	88	266	104	113	120	159	501	583	953	1367	4366	966	112	263	594	432	443	439	445	557	407	5863
GH_A09G2464	273	518	161	0	0	2	0	0	0	1	1	2	3	1	0	325	401	411	0	0	0	2	1	1	4	0	304	126	0	95	168	115	98	0	2	0	0	0	0	0	1	5	1777	893	1732	5	5	1	1
GH_A10G1777	2885	4375	2367	70	19	167	1735	1461	1224	530	567	504	2042	2474	2743	8157	9709	12537	25	47	7	47	41	302	185	2702	6534	1792	5125	1608	1754	1529	729	773	866	542	318	1059	1376	1798	1357	3328	221	99	192	3225	2825	2663	833
GH_A10G2626	37	106	18	8	0	29	350	291	369	11	11	19	160	125	169	56	87	39	53	77	116	5	3	31	27	69	80	14	173	9	41	65	46	779	1055	702	515	616	308	270	352	520	9	8	21	721	542	568	814
GH_A11G1836	962	1066	809	881	264	1114	1157	942	825	679	1029	1644	569	392	141	1029	1684	2145	1325	2142	3224	454	371	1334	804	309	837	8617	563	7254	6022	6023	4460	306	383	399	1284	1292	1058	76	64	16	1733	1412	1737	6389	3225	7474	156
GH_A12G0596	3765	1816	3382	2671	1257	3767	22571	17746	15348	3283	904	879	9720	5814	4318	820	1112	2159	112	237	31	107	78	2989	115	827	1607	18051	3126	20225	16132	14135	16849	5586	6972	4149	2121	1576	943	53	268	118	1693	3048	2087	6211	4094	6611	2275
GH_A13G0733	161	320	116	59	26	88	515	410	452	105	60	70	367	294	212	302	373	188	15	51	29	181	140	222	27	64	753	245	201	323	347	380	448	363	397	276	984	1309	1192	745	550	438	1064	1043	1021	235	240	318	345
GH_A13G1786	1686	4957	1650	346	52	157	19	12	25	795	17	369	164	36	45	9959	12474	4994	94	332	5	0	0	291	15	0	893	3536	732	2592	637	667	126	33	56	55	2434	6286	3461	35	45	44	31	52	35	37	29	9	2072
GH_D01G0058	61	71	33	929	231	661	708	615	767	1111	929	950	621	901	1044	145	181	142	488	992	910	95	80	172	1028	991	170	764	69	781	845	720	475	69	89	58	126	115	81	284	239	417	135	135	112	117	69	43	259
GH_D01G0561	162	260	62	393	91	371	450	370	478	515	458	474	566	634	584	148	261	362	345	530	762	131	114	220	362	213	258	463	164	450	382	509	373	739	941	686	380	392	387	952	1191	930	165	246	199	778	690	732	463
GH_D05G1775(GhACO1)	66	158	53	3132	50	966	1287	1078	5419	1306	379	876	3906	7351	9792	681	840	575	174	2826	189	2422	2113	2301	308	18892	172	2400	238	3370	2446	2175	178	2233	2073	2057	688	1393	1986	1666	1298	10466	560	937	904	12107	15084	12952	883
GH_D07G0119	197	263	137	11	0	22	863	745	831	3	6	6	1424	1395	2051	755	882	1685	0	2	0	41	29	121	0	92	316	107	381	200	12	3	8	0	2	0	0	0	0	19	32	140	1	0	0	0	0	0	0
GH_D07G0703	200	158	136	10	4	10	73	52	86	23	14	5	123	111	89	34	60	83	4	15	2	172	150	141	36	338	375	89	399	133	177	180	307	20	25	0	56	48	58	11	23	31	216	165	304	11	2	3	25
GH_D07G2032	65	117	49	125	53	174	916	693	813	135	169	98	853	1134	1541	203	238	146	29	90	37	177	156	243	188	843	50	409	119	278	200	209	151	1918	2554	1734	349	348	307	494	486	989	57	35	35	745	740	810	814
GH_D08G0563	171	205	150	238	22	77	62	51	97	164	120	216	358	108	317	239	266	186	37	117	77	14	13	28	20	45	87	323	18	291	108	121	60	2795	4853	3561	4931	5502	2307	7857	13305	661	4331	4616	5324	1885	1676	1966	1252
GH_D08G2039	5521	2915	5457	1386	603	2054	17720	14498	12458	2214	361	499	8766	7626	7972	1521	1810	2884	100	225	15	59	51	1237	172	2543	2179	3126	2886	4999	5200	4935	10257	923	2088	1517	1705	690	423	100	147	246	3729	5031	3632	11583	8258	11710	964
GH_D09G0053	132	177	65	3	2	12	80	56	79	34	38	30	117	143	83	92	168	160	0	1	1	185	147	122	7	326	669	146	625	215	191	134	160	0	3	0	0	19	33	0	1	0	119	73	128	0	0	2	20
GH_D09G2401	359	574	267	81	27	91	257	197	324	140	65	77	261	237	472	290	360	483	48	75	45	71	62	110	21	64	178	128	127	88	149	106	103	107	106	95	2659	3768	1587	75	132	156	441	768	564	375	272	328	1971
GH_D10G1047	115	179	150	146	26	171	196	173	243	212	192	172	230	223	249	122	172	144	114	193	180	187	162	188	161	266	225	181	219	151	188	169	197	337	448	359	201	261	125	676	775	996	128	122	146	395	353	347	339
GH_D10G1876	127	227	53	16	8	24	813	666	570	177	97	132	404	501	622	638	701	916	14	34	5	13	12	60	23	511	1227	585	575	435	293	335	65	540	1001	559	688	1805	3017	1601	1682	4925	102	39	70	5520	6505	4826	1587
GH_D10G2731	70	123	35	22	8	34	141	123	230	12	4	4	119	69	174	72	138	44	44	49	55	10	10	69	84	56	247	16	361	10	137	156	172	570	506	352	1679	2153	1089	605	649	882	9	6	4	1090	822	884	1925
GH_D11G1871	1877	2046	1014	951	357	1230	1416	1077	1145	952	2057	3796	785	727	571	1281	1952	3152	27941	36091	48161	486	384	1550	7763	185	1510	8051	293	6945	4962	4677	3516	214	318	209	1109	1266	784	47	34	23	3716	2935	3419	3912	2266	4383	234
GH_D12G0616	3602	2143	3362	1058	528	1951	11547	9365	7791	1100	161	168	3522	1385	1012	411	575	2132	25	44	13	75	63	2399	41	239	1579	4595	2866	5753	5755	4937	9128	643	1687	849	810	575	308	1	73	44	1252	2039	1511	2630	1575	3423	679
GH_D13G1739	1307	2712	904	692	74	427	67	65	243	792	55	430	276	122	120	5161	7131	7202	164	857	41	5	6	576	8	0	514	5578	386	3890	924	880	210	77	95	62	3621	9393	3491	52	56	272	43	70	39	119	209	70	4322
[truncated: 11 more columns]

## Sheet: Table S3
Primer name	Primer sequence (5'-3')
Primers for expression analysis of GhXB3 family
GhXB31A-F	CCTTGAAACTGTGGAAGCTTATG
GhXB31A-R	GAGTCTGCTTTTGACGATTCACTAA
GhXB31D-F	CCTTGAAACTGTGGAAGCTTTAT
GhXB31D-R	GTCTGCTTTTGACGATTCACTAC
GhXB32A-F	GCTTGAGGAAATCCTTAGCAGTA
GhXB32A-R	TTCTGCAGCTACTGCACACG
GhXB32D-F	GCTTGAGGAAATCCTTAGCAGTC
GhXB32D-R	ACCTTCTGCAGCTACTGTACACT
GhXB33A-F	CCTTGTTGGCACCTAATTCC
GhXB33A-R	AAGGCAGACGGCACAAGTG
GhXB33D-F	CCTTGTTGGCACCTAATTCT
GhXB33D-R	AAGGCAGACGGCACAAGTA
GhXB34A-F	TACCTAGATTTCCTTCTTCCAAC
GhXB34A-R	CATACTCTTTCAAGGCAGACG
GhXB34D-F	TACCTAGATTTCCTTCTTCCAAT
GhXB34D-R	CATACTCTTTCAAGGCAGACT
GhXB35A-F	AAGTTGGAGCTGGCCATG
GhXB35A-R	TTGAGATGCTGGAATTATCAAC
GhXB36A-F	GCCAGATCGAGATTTTGGCT
GhXB36A-R	ATATTTGCCCCAGCTTCAAG
GhXB36D-F	GTCAGATCGAGATTTTGGCC
GhXB36D-R	ATATTTGCCCCAGCTTCAAT
GhXB37A-F	TCAATGACGAGGCAAAGTC
GhXB37A-R	AAGCATATGCAGCATAGTTCA
GhXB37D-F	TCAATGACGAGGCAAAGGT
GhXB37D-R	AAGCATATGCAGCATAGTTCG
GhXB38A-F	CACACCTCTTCATTTTGCTGCA
GhXB38A-R	AACAAAGCTGCACATGCATCT
GhXB38D-F	CACACCTCTTCATTTTGCCGCG
GhXB38D-R	AACAAAGCTGCACATGCATCG
GhXB38D-RNAi fragment
GhXB38Di-F	ggggacaagtttgtacaaaaaagcaggcttcCTGGACATGGTTAAGGCAAT
GhXB38Di-R	ggggaccactttgtacaagaaagctgggtcAAGGAACGAAAGAATCTCGA
Primers for yeast two-hybrid
GhXB38D-F	ggggacaagtttgtacaaaaaagcaggcttcATGGGTCAAAAGCTTAGCTG
GhXB38D-R	ggggaccactttgtacaagaaagctgggtcGAACTTCTCAGTTTCTTCAC
Primers for qRT-PCR
Ubq-F	AAGACCTACACCAAGCCCAA
Ubq-F	AAGTGAGCCCACACTTACCA
ACO1-F	CTTCGGTACCAAGGTTAGCA
ACO1-R	TGACCTTGTCATCTTGGAAG
ACO2-F	TGACCTTGTCATCTTGGAAG
ACO2-R	ACTGACTTTGTCATCTTGGAA
ACO3-F	ACTGACTTTGTCATCTTGGAA
ACO3-R	ACCCACTCGCCGTCTTTAAG
ACS4-F	TCAAACACCCAGAAGCCTC
ACS4-R	TCTATCTCCCCTCACTTTCCC
ACS6-F	GGATCGAGACACATTGAAGGG
ACS6-R	CACGATTACACTCCACTTCCTC
ERF1-F	AAGTGCAATCAGGAGGACGGAGGTT
ERF1-R	CCAAGAAATCAGGCCCTAAATCC
ACTIN1-F	TCCATTCTTGCTTCCCTCAG
ACTIN1-R	ATCATTACTCGGCCTTGGAGA
PFN2-F	GGAATCTATGATGAACCAATGA
PFN2-R	TAATACGGAGACGCTTCG
EX1-F	TTGTCCACCTAACTATGCT
EX1-R	GCTTCGTTATCAACACCAT
CESA1-F	CAGTGGATTACCCAGTGGACAA
CESA1-R	GGCACCCACTTTCTTAGCAAAC
WAKL1-F	TCATTCGGATCAGTAGGTTGC
WAKL1-R	AATTGGTTCCTCACATCCTCG
XTH35-F	TCCTCTCCCTTTTCCATTTTCC
XTH35-R	CAAAGATAAGAAAACCCCACCC
